# Supplementary material for: The Efficacy and Safety of Biologic Drugs in the Treatment of Moderate–Severe Crohn’s Disease: A Systematic Review
Source: Pharmaceuticals (Basel). 2023 Nov 8;16(11):1581. doi: 10.3390/ph16111581 (PMC10674451; doi:10.3390/ph16111581)
Supplement: Supplementary file 1 [file pharmaceuticals-16-01581-s001.zip]

Archive with 1 entries (1 files):
- pharmaceuticals-2665077-supplementary.pdf
